# Supplementary material for: The genetics of human hematopoiesis and its disruption in disease
Source: EMBO Mol Med. 2019 Jul 17;11(8):e10316. doi: 10.15252/emmm.201910316 (PMC6685084; doi:10.15252/emmm.201910316)
Supplement: Supplementary file 1 — Table EV1 [file EMMM-11-e10316-s001.xlsx]

## Sheet: Table EV1
Table EV1. Genome-wide association studies for hematological traits
Author	Year	Traits	Cohort(s)	Sample size	Imputation panel	Ancestry	PMID / Reference	Reference
Yang	2007	hematological traits	Framingham Heart Study	1073	N/A	European	17903294	https://bmcmedgenet.biomedcentral.com/articles/10.1186/1471-2350-8-S1-S12#Sec2
Chambers	2009	red cell traits	London Life Sciences Population, North Finland Birth Cohort of 1966	16001	HapMap Phase II	Trans-ethnic	19820698	https://www.nature.com/articles/ng.462
Meisinger	2009	platelet traits	Kooperative Gesundheitsforschung in der Region Augsburg	10048	HapMap Phase II	European	19110211	https://www.sciencedirect.com/science/article/pii/S0002929708006009?via%3Dihub
Soranzo	2009	platelet traits	UK Blood Services Common Control	8586	HapMap Phase II	European	19221038	http://www.bloodjournal.org/content/113/16/3831?sso-checked=true
Ganesh	2009	red cell traits	CHARGE	24167	HapMap Phase II	European	19862010	https://www.nature.com/articles/ng.466
Soranzo	2009	hematological traits	multiple cohorts	13943	HapMap Phase II	European	19820697	https://www.nature.com/articles/ng.467
Kamatani	2010	hematological traits	BioBank Japan	14700	HapMap Phase II	Asian	20139978	https://www.nature.com/articles/ng.531
Kullo	2010	red cell traits	Mayo Clinic EMR	3012	N/A	European	20927387	https://journals.plos.org/plosone/article?id=10.1371/journal.pone.0013011
Lo	2011	hematological traits	multiple cohorts	23439	HapMap Phase II	European	21153663	https://rd.springer.com/article/10.1007%2Fs00439-010-0925-1#Tab3
Lo	2011	hematological traits	multiple cohorts	7112	HapMap Phase II	African	21153663	https://rd.springer.com/article/10.1007%2Fs00439-010-0925-1#Tab3
Reiner	2011	white cell traits	COGENT	16388	HapMap Phase II	African	21738479	https://journals.plos.org/plosgenetics/article?id=10.1371/journal.pgen.1002108
Okada	2011	white cell traits	BioBank Japan	14792	HapMap Phase II	Asian	21738478	https://journals.plos.org/plosgenetics/article?id=10.1371/journal.pgen.1002067
Nalls	2011	white cell traits	multiple cohorts	31332	HapMap Phase II	European	21738480	https://journals.plos.org/plosgenetics/article?id=10.1371/journal.pgen.1002113
Gieger	2011	platelet traits	multiple cohorts	66867	HapMap Phase II	European	22139419	https://www.nature.com/articles/nature10659
Qayyum	2012	platelet traits	COGENT	16388	HapMap Phase II	African	22423221	https://journals.plos.org/plosgenetics/article?id=10.1371/journal.pgen.1002491
van der Harst	2012	red cell traits	multiple cohorts	135367	HapMap Phase II	European	23222517	https://www.nature.com/articles/nature11677
Kong	2012	white cell traits	Korean Association Resource	8842	HapMap Phase III	Asian	22788528	https://onlinelibrary-wiley-com.ezp-prod1.hul.harvard.edu/doi/full/10.1111/j.1744-313X.2012.01141.x
Crosslin	2012	white cell traits	eMERGE Network	12046	HapMap Phase III	European	22037903	https://link.springer.com/article/10.1007%2Fs00439-011-1103-9
Crosslin	2012	white cell traits	eMERGE Network	1487	HapMap Phase III	African	22037903	https://link.springer.com/article/10.1007%2Fs00439-011-1103-9
Auer	2012	hematological traits	National Heart, Lung, and Blood Institute (NHLBI) Exome Sequencing Project	13959	NHLBI GO ESP	African	23103231	https://www.sciencedirect.com/science/article/pii/S0002929712004739?via%3Dihub
Li	2013	hematological traits	Children's Hospital of Philadelphia	14177	1000 Genomes Phase 1	Trans-ethnic	23263863	https://academic.oup.com/hmg/article/22/7/1457/592640#85663420
Ding	2013	red cell traits	eMERGE Network	2315	N/A	African	23696099	https://www.g3journal.org/content/3/7/1061.long
Pistis	2013	red cell traits	multiple cohorts	1664	HapMap Phase II	European	23935956	https://journals.plos.org/plosone/article?id=10.1371/journal.pone.0069206#pone.0069206.s007
Chen	2013	red cell traits	COGENT	16496	HapMap Phase II	African	23446634	https://academic.oup.com/hmg/article/22/12/2529/629356
Oh	2014	platelet traits	Korean Genome Epidemiology Study	16703	HapMap Phase II	Asian	25705162	http://genominfo.org/journal/view.php?doi=10.5808/GI.2014.12.4.225
Shameer	2014	platelet traits	eMERGE Network	13582	HapMap Phase II	European	24026423	https://rd.springer.com/article/10.1007%2Fs00439-013-1355-7
Keller	2014	white cell traits	BioBank Japan, CHARGE, COGENT	53115	HapMap Phase II	Trans-ethnic	25096241	https://academic.oup.com/hmg/article/23/25/6944/571379
Kim	2015	hematological traits	Korean Genome Epidemiology Study	20562	HapMap Phase II	Asian	26064965	https://www.hindawi.com/journals/bmri/2015/914965/
Schick	2016	platelet traits	Hispanic Community Health Study/Study of Latinos	12491	1000 Genomes Phase 1	Hispanic/Latino	26805783	https://www.sciencedirect.com/science/article/pii/S000292971500498X?via%3Dihub
Astle	2016	hematological traits	UK Biobank	173480	1000 Genomes Phase 3, UK10K	European	27863252	https://www.sciencedirect.com/science/article/pii/S0092867416314635?via%3Dihub
Hodonsky	2017	red cell traits	Hispanic Community Health Study/Study of Latinos	12502	1000 Genomes Phase 1	Hispanic/Latino	28453575	https://journals.plos.org/plosgenetics/article?id=10.1371/journal.pgen.1006760
van Rooij	2017	red cell traits	CHARGE, BioBank Japan, COGENT, AGEN	71638	HapMap Phase II	Trans-ethnic	28017375	https://www.sciencedirect.com/science/article/pii/S0002929716305201?via%3Dihub
Jain	2017	white cell traits	Hispanic Community Health Study/Study of Latinos	19009	1000 Genomes Phase 1	Hispanic/Latino	28158719	https://academic.oup.com/hmg/article/26/6/1193/2965929
Neale	2018	hematological traits	UK Biobank	361194	1000 Genomes Phase 3, UK10K, HRC	European	http://www.nealelab.is/uk-biobank/	http://www.nealelab.is/uk-biobank/
Kanai	2018	hematological traits	BioBank Japan	108794	1000 Genomes Phase 1	Asian	29403010	https://www.nature.com/articles/s41588-018-0047-6#Tab1
Loh	2018	hematological traits	UK Biobank	459327	1000 Genomes Phase 3, UK10K, HRC	European	29892013	https://www.nature.com/articles/s41588-018-0144-6
Canela-Xandri	2018	hematological traits	UK Biobank	452264	1000 Genomes Phase 3, UK10K, HRC	European	30349118	https://www.nature.com/articles/s41588-018-0248-z
Jiang	2019	hematological traits	UK Biobank	456422	1000 Genomes Phase 3, UK10K, HRC	European	https://doi.org/10.1101/598110	https://www.biorxiv.org/content/10.1101/598110v1
In studies in which sample size varied by phenotype, the max sample size amongst all studied hematological phenotypes is shown.
In studies which separately analyzed populations from different ancestries, they are listed as separate entries.
For studies with discovery and replication phases, sample size reflects the combined number.

## Sheet: Legend
Table EV1: Genome-wide association studies for hematological traits. Author, first author of study; Year, year of publication; Traits, GWAS traits studied; Cohort(s), GWAS study population(s); Sample size, total sample size of GWAS; Imputation panel, imputation reference panel used; Ancestry, ancestry of study population; PMID / Reference, PubMed ID or web link reference.
In studies in which sample size varied by phenotype, the max sample size amongst all studied hematological phenotypes is shown.
In studies which separately analyzed populations from different ancestries, they are listed as separate entries.
