# Supplementary material for: The genetics of human hematopoiesis and its disruption in disease
Source: EMBO Mol Med. 2019 Jul 17;11(8):e10316. doi: 10.15252/emmm.201910316 (PMC6685084; doi:10.15252/emmm.201910316)
Supplement: Supplementary file 2 — Table EV2 [file EMMM-11-e10316-s002.xlsx]

## Sheet: Table EV2
Table EV2. Methods to functionally characterize GWAS variants
Approach	Type	Description	Applications	References
Genetic fine-mapping	Computational	Refine the genomic localization of causal variants through the use of statistical methods	approximate Bayes, PICS, CAVIAR, FINEMAP, GCTA-COJO	Wakefield, 2007; Farh et al., 2015; Chen et al., 2015; Benner et al., 2016; Yang et al., 2012
Variant effect annotation	Computational	Determine the effects of variants on gene transcripts and protein sequences	Variant Effect Predictor, ANNOVAR	Wang et al., 2010; McLaren et al., 2016
Epigenomic overlap	Computational	Measure the enrichment of overlap between variants and functional genomic annotations	GoShifter, GREGOR, g-chromVAR, stratified LDSC, fgwas, GARFIELD	Trynka et al., 2015; Schmidt et al., 2015; Ulirsch et al., 2019; Finucane et al., 2015; Pickrell et al., 2014; Iotchkova et al., 2019
Transcription factor binding site overlap	Computational	Identify non-coding variants which localize to and/or disrupt canonical transcription factor motifs or binding sites	RegulomeDB, FIMO, motifbreakR, motifmatchr	Boyle et al., 2012; Grant et al., 2011; Coetzee et al., 2015; Schep, 2018;
Machine learning variant prediction	Computational	Predict the effects of nucleotide changes on a trait/biochemical phenotype	gkm-SVM/delta-SVM, deepSEA, Basset, Sasquatch, CADD, PolyPhen-2, SIFT, SpliceAI, NCBoost	Lee et al., 2015; Zhou et al., 2015; Kelley et al., 2016; Schwessinger et al., 2017; Kircher et al., 2014; Adzhubei et al., 2010; Ng et al., 2003; Jaganathan et al., 2019; Caron et al., 2019
Target gene identification	Computational/Experimental	Identify the genes whose expression and/or function are affected by GWAS variants	DEPICT, PCHi-C, eQTL, TWAS, MAGMA, ATAC-RNA correlations, activity-by-contact model	Pers et al., 2015; Javierre et al., 2016; GTEx Consortium, 2017; Gusev et al., 2016; de Leeuw et al., 2015; Buenrostro et al., 2018; Fulco et al., 2019
Reporter assay	Experimental	Assess regulatory activity of a sequence by measuring ability to drive transcription of nearby open reading frame	Luciferase reporter assay, massively parallel reporter assay (MPRA)	Ulirsch et al., 2016; Tewhey et al., 2016; Wang et al., 2018
Genome editing	Experimental	Induce sequence-specific deletions or nucleotide substitutions to disrupt variants of interest	CRISPR/Cas9 cutting, CRISPR base editing	Cong et al., 2013; Gaudelli et al., 2017
Epigenomic editing	Experimental	Create sequence-specific repression/activation of putative regulatory elements	CRISPRi with KRAB domain, CRISPRa	Larson et al., 2013; Gilbert et al., 2014

## Sheet: Legend
Table EV2: Methods to functionally characterize GWAS variants. Approach, functional characterization approach; Type, whether the approach is computational or experimental or both; Description, description of the functional characterization approach; Applications, examples of tools and methods to implement the approach; References, publications that describe various applications of the approach.
